# Supplementary material for: ﻿Molecular, chromosomal, and morphological evidence reveals a new allotetraploid fern species of Asplenium (Aspleniaceae) from southern Jiangxi, China
Source: PhytoKeys. 2022 Jun 9;199:113–27. doi: 10.3897/phytokeys.199.81292 (PMC9849027; doi:10.3897/phytokeys.199.81292)
Supplement: XML Treatment for Asplenium jiulianshanense [file phytokeys.199.81292-treatment1.xml]

<!DOCTYPE tp:taxon-treatment
  PUBLIC "-//TaxonX//DTD Taxonomic Treatment Publishing DTD v0 20100105//EN" "tax-treatment-NSO.dtd">
<tp:taxon-treatment xmlns:tp="http://www.plazi.org/taxpub"><tp:treatment-meta><kwd-group><label>Taxon classification</label><kwd>
                <named-content content-type="kingdom">Plantae</named-content>
              </kwd><kwd>
                <named-content content-type="order">Polypodiales</named-content>
              </kwd><kwd>
                <named-content content-type="family">Aspleniaceae</named-content>
              </kwd></kwd-group><mixed-citation publication-type="journal"><person-group><name><surname>Lin</surname><given-names>Chen-Xue</given-names></name><name><surname>Xu</surname><given-names>Guo-Liang</given-names></name><name><surname>Jin</surname><given-names>Zhi-Fang</given-names></name><name><surname>Liao</surname><given-names>Wen-Bo</given-names></name><name><surname>Xu</surname><given-names>Ke-Wang</given-names></name></person-group><article-title>﻿Molecular, chromosomal, and morphological evidence reveals a new allotetraploid fern species of <italic><tp:taxon-name><tp:taxon-name-part taxon-name-part-type="genus" reg="Asplenium">Asplenium</tp:taxon-name-part></tp:taxon-name></italic> (<tp:taxon-name><tp:taxon-name-part taxon-name-part-type="family">Aspleniaceae</tp:taxon-name-part></tp:taxon-name>) from southern Jiangxi, China</article-title><source>PhytoKeys</source><day>09</day><month>06</month><year>2022</year><volume>199</volume><fpage>113</fpage><lpage>127</lpage><pub-id pub-id-type="doi">10.3897/phytokeys.199.81292</pub-id></mixed-citation></tp:treatment-meta><tp:nomenclature><label>﻿</label><tp:taxon-name>
              <object-id xmlns:xlink="http://www.w3.org/1999/xlink" content-type="arpha" xlink:type="simple">C3E1B79C-C861-519E-86F9-714DA33A46C3</object-id>
              <tp:taxon-name-part taxon-name-part-type="genus" reg="Asplenium">Asplenium</tp:taxon-name-part>
              <tp:taxon-name-part taxon-name-part-type="species" reg="jiulianshanense">jiulianshanense</tp:taxon-name-part>
              <object-id xmlns:xlink="http://www.w3.org/1999/xlink" content-type="ipni" xlink:type="simple">urn:lsid:ipni.org:names:77299335-1</object-id>
            </tp:taxon-name><tp:taxon-authority>K.W.Xu &amp; G.L.Xu</tp:taxon-authority><tp:taxon-status xmlns:xlink="http://www.w3.org/1999/xlink" xlink:type="simple">sp. nov.</tp:taxon-status><xref ref-type="fig" rid="F1">Figs 1</xref><xref ref-type="fig" rid="F2">, 2</xref><xref ref-type="fig" rid="F5">, 5</xref></tp:nomenclature><tp:treatment-sec sec-type="diagnosis" id="SECID0EGNAE"><title>Diagnosis.</title><p><italic><tp:taxon-name><tp:taxon-name-part taxon-name-part-type="genus" reg="Asplenium">Asplenium</tp:taxon-name-part><tp:taxon-name-part taxon-name-part-type="species" reg="jiulianshanense">jiulianshanense</tp:taxon-name-part></tp:taxon-name></italic> somewhat resembles <italic><tp:taxon-name><tp:taxon-name-part taxon-name-part-type="genus" reg="Asplenium">A.</tp:taxon-name-part><tp:taxon-name-part taxon-name-part-type="species" reg="kiangsuense">kiangsuense</tp:taxon-name-part></tp:taxon-name></italic> by its small size, rachises adaxially without a deep furrow, pinnae elliptic to trapeziform-oblong, sori 3–4 per pinna in the middle part of frond. However, the former has rachises with only one gemma near apex, pinnae (15‒)20‒35 pairs, pinna margins entire to sparsely crenate, exospore length 37‒43 μm, while the latter has rachises without gemmae near the apex, pinnae 8‒20(‒22) pairs, pinna margins entire to sinuate, exospore length 31‒36 μm.</p></tp:treatment-sec><tp:treatment-sec sec-type="material" id="SECID0EROAE"><title>Type.</title><p>China. Jiangxi province, Ganzhou City, Jiulianshan National Nature Reserve, 256 m, <named-content xmlns:xlink="http://www.w3.org/1999/xlink" content-type="dwc:verbatimCoordinates" xlink:type="simple"><named-content content-type="geo-json" specific-use="{&#34;type&#34;:&#34;Point&#34;,&#34;coordinates&#34;:[114.823178,24.933900]}" id="NCID0E1OAE" xlink:type="simple">24°56'2.04"N, 114°49'23.44"E</named-content></named-content>, 8 Jun 2021, <italic>Guo-Liang Xu &amp; Ke-Wang Xu XKW681</italic> (holotype, NF!; isotype, SYS!).</p></tp:treatment-sec><tp:treatment-sec sec-type="description" id="SECID0EBPAE"><title>Description.</title><p>Plants 8‒15 cm tall. Rhizome erect, short, apex densely scaly; scales narrowly triangular to linear-subulate, purplish-black, 2‒3 × 0.4‒0.6 mm. Fronds caespitose; stipe castaneous-brown to purplish-black, shiny, terete, 1‒3 cm, glabrous; lamina linear, 8‒12 × ca. 1.2 cm, apex acute, 1-pinnate; pinnae (15‒)20‒35 pairs, lower ones subopposite, hardly reduced, middle pinnae spreading horizontally or slightly reflexed, elliptic to trapeziform-oblong, 3‒6 × 3‒5 mm, base asymmetrical, acroscopic side truncate and close to rachis, basiscopic side narrowly cuneate, shortly stalked to subsessile, margin entire to sparsely crenate, apex obtuse. Venation anadromously pinnate or with first basiscopic vein lacking, costa with 2 or 3 acroscopic veins, obscure, veins simple or 1-forked. Fronds papery, grayish-green when dry; rachis castaneous-brown to purplish-black, shiny, glabrous, semiterete, and adaxially flat or with 2 slightly raised lateral ridges, often gemmiferous near the apex. Sori (1‒)3‒4(‒6) per pinna, linear-elliptic, ca. 1 mm in length, median on subtending vein; indusia grayish-green, elliptic, membranous, entire, and opening toward costa. Spores with lophate perispore, average exospore length 37‒43 µm.</p></tp:treatment-sec><tp:treatment-sec sec-type="etymology" id="SECID0EMPAE"><title>Etymology.</title><p>Based on the Chinese pinyin, Jiulianshan, the name of the National Nature Reserve in southern Jiangxi, China, referring to the type locality of the species.</p></tp:treatment-sec><tp:treatment-sec sec-type="Vernacular name" id="SECID0ERPAE"><title>Vernacular name.</title><p>九连山铁角蕨 (jiǔ-lián-shān tiě-jiǎo-jué).</p></tp:treatment-sec><tp:treatment-sec sec-type="distribution" id="SECID0EWPAE"><title>Geographical distribution and habit.</title><p><italic><tp:taxon-name><tp:taxon-name-part taxon-name-part-type="genus" reg="Asplenium">Asplenium</tp:taxon-name-part><tp:taxon-name-part taxon-name-part-type="species" reg="jiulianshanense">jiulianshanense</tp:taxon-name-part></tp:taxon-name></italic> is known only from a single locality in Mount Jiulianshan, Jiangxi, China, where there have been multiple collections. It was observed to grow on cliff rocks under shrubs at an elevation of ca. 200 m in subtropical evergreen broad-leaved forest.</p></tp:treatment-sec><tp:treatment-sec sec-type="Conservation" id="SECID0EHQAE"><title>Conservation.</title><p>We provisionally assess <italic><tp:taxon-name><tp:taxon-name-part taxon-name-part-type="genus" reg="Asplenium">A.</tp:taxon-name-part><tp:taxon-name-part taxon-name-part-type="species" reg="jiulianshanense">jiulianshanense</tp:taxon-name-part></tp:taxon-name></italic> as Endangered based on criterion D of <xref ref-type="bibr" rid="B10">IUCN (2012)</xref>. Only one population of the new species was found at type locality with no more than 250 mature individuals.</p></tp:treatment-sec><tp:treatment-sec sec-type="Cytology" id="SECID0E3QAE"><title>Cytology.</title><p>The chromosome number of <italic><tp:taxon-name><tp:taxon-name-part taxon-name-part-type="genus" reg="Asplenium">A.</tp:taxon-name-part><tp:taxon-name-part taxon-name-part-type="species" reg="jiulianshanense">jiulianshanense</tp:taxon-name-part></tp:taxon-name></italic> is 2n = 144 (Fig. <xref ref-type="fig" rid="F6">6</xref>). The chromosome number of <italic><tp:taxon-name><tp:taxon-name-part taxon-name-part-type="genus" reg="Asplenium">A.</tp:taxon-name-part><tp:taxon-name-part taxon-name-part-type="species" reg="jiulianshanense">jiulianshanense</tp:taxon-name-part></tp:taxon-name></italic> indicates that the new species is a tetraploid species.</p></tp:treatment-sec><tp:treatment-sec sec-type="material" id="SECID0E3RAE"><title>Additional specimens examined.</title><p>China. Jiangxi province, Ganzhou City, Jiulianshan National Nature Reserve, 256 m, <named-content xmlns:xlink="http://www.w3.org/1999/xlink" content-type="dwc:verbatimCoordinates" xlink:type="simple"><named-content content-type="geo-json" specific-use="{&#34;type&#34;:&#34;Point&#34;,&#34;coordinates&#34;:[114.823178,24.933900]}" id="NCID0EFSAE" xlink:type="simple">24°56'2.04"N, 114°49'23.44"E</named-content></named-content>, 10 Jul 2021, <italic>Guo-Liang Xu &amp; Ke-Wang Xu XKW685</italic> (NF!); the same collection information, <italic>Guo-Liang Xu &amp; Ke-Wang Xu XKW686</italic> (NF!).</p></tp:treatment-sec><tp:treatment-sec><!--Section generated to contain objects referenced in tp:taxon-treatment.--><fig id="F1" position="float" orientation="portrait"><object-id xmlns:xlink="http://www.w3.org/1999/xlink" content-type="doi" xlink:type="simple">10.3897/phytokeys.199.81292.figure1</object-id><object-id xmlns:xlink="http://www.w3.org/1999/xlink" content-type="arpha" xlink:type="simple">A2B9B58E-1242-5B61-B6CA-70A447D9D4A5</object-id><label>Figure 1.</label><caption><p><italic><tp:taxon-name><tp:taxon-name-part taxon-name-part-type="genus" reg="Asplenium">Asplenium</tp:taxon-name-part><tp:taxon-name-part taxon-name-part-type="species" reg="jiulianshanense">jiulianshanense</tp:taxon-name-part></tp:taxon-name></italic> K.W.Xu &amp; G.L.Xu <bold>A, B</bold> habitat where the new species was discovered <bold>C</bold> habit <bold>D</bold> rhizome and roots <bold>E</bold> irregular branch of lamina <bold>F</bold> adaxial view of portion of lamina <bold>G</bold> abaxial view of portion of fertile lamina <bold>H</bold> frond with a gemma at the distal end of the rachis.</p></caption><graphic xmlns:xlink="http://www.w3.org/1999/xlink" xlink:href="phytokeys-199-113_article-81292__-g001.jpg" position="float" orientation="portrait" xlink:type="simple" id="oo_693683.jpg"><uri content-type="original_file" xlink:type="simple">https://binary.pensoft.net/fig/693683</uri></graphic></fig><fig id="F2" position="float" orientation="portrait"><object-id xmlns:xlink="http://www.w3.org/1999/xlink" content-type="doi" xlink:type="simple">10.3897/phytokeys.199.81292.figure2</object-id><object-id xmlns:xlink="http://www.w3.org/1999/xlink" content-type="arpha" xlink:type="simple">5BDAA1B1-4A6B-5599-801C-54B82E54DDBC</object-id><label>Figure 2.</label><caption><p><italic><tp:taxon-name><tp:taxon-name-part taxon-name-part-type="genus" reg="Asplenium">Asplenium</tp:taxon-name-part><tp:taxon-name-part taxon-name-part-type="species" reg="jiulianshanense">jiulianshanense</tp:taxon-name-part></tp:taxon-name></italic> K.W.Xu &amp; G.L.Xu <bold>A</bold> habit <bold>B</bold> pinna showing the venation and the distribution of sori <bold>C</bold> rhizome scale. Scale bars: 2 cm (<bold>A</bold>); 5 mm (<bold>B</bold>); 2 mm (<bold>C</bold>).</p></caption><graphic xmlns:xlink="http://www.w3.org/1999/xlink" xlink:href="phytokeys-199-113_article-81292__-g002.jpg" position="float" orientation="portrait" xlink:type="simple" id="oo_693684.jpg"><uri content-type="original_file" xlink:type="simple">https://binary.pensoft.net/fig/693684</uri></graphic></fig><fig id="F5" position="float" orientation="portrait"><object-id xmlns:xlink="http://www.w3.org/1999/xlink" content-type="doi" xlink:type="simple">10.3897/phytokeys.199.81292.figure5</object-id><object-id xmlns:xlink="http://www.w3.org/1999/xlink" content-type="arpha" xlink:type="simple">F67D38BB-5B9A-5473-8CCD-21F4ADE0FCD7</object-id><label>Figure 5.</label><caption><p><italic><tp:taxon-name><tp:taxon-name-part taxon-name-part-type="genus" reg="Asplenium">Asplenium</tp:taxon-name-part><tp:taxon-name-part taxon-name-part-type="species" reg="jiulianshanense">jiulianshanense</tp:taxon-name-part></tp:taxon-name></italic> K.W.Xu &amp; G.L.Xu <bold>A–C</bold> spore morphology of the new species <bold>D</bold> rhizome scale. Scale bars: 300 μm (<bold>A</bold>); 10 μm (<bold>B, C</bold>); 1 mm (<bold>D</bold>).</p></caption><graphic xmlns:xlink="http://www.w3.org/1999/xlink" xlink:href="phytokeys-199-113_article-81292__-g005.jpg" position="float" orientation="portrait" xlink:type="simple" id="oo_693687.jpg"><uri content-type="original_file" xlink:type="simple">https://binary.pensoft.net/fig/693687</uri></graphic></fig><fig id="F6" position="float" orientation="portrait"><object-id xmlns:xlink="http://www.w3.org/1999/xlink" content-type="doi" xlink:type="simple">10.3897/phytokeys.199.81292.figure6</object-id><object-id xmlns:xlink="http://www.w3.org/1999/xlink" content-type="arpha" xlink:type="simple">B01AD171-75D8-512C-92B5-600967C25570</object-id><label>Figure 6.</label><caption><p>Chromosomes of <italic><tp:taxon-name><tp:taxon-name-part taxon-name-part-type="genus" reg="Asplenium">Asplenium</tp:taxon-name-part><tp:taxon-name-part taxon-name-part-type="species" reg="jiulianshanense">jiulianshanense</tp:taxon-name-part></tp:taxon-name></italic> K.W.Xu &amp; G.L.Xu in mitotic root-tip cells, 2n = 144. Scale bars: 20 μm.</p></caption><graphic xmlns:xlink="http://www.w3.org/1999/xlink" xlink:href="phytokeys-199-113_article-81292__-g006.jpg" position="float" orientation="portrait" xlink:type="simple" id="oo_693688.jpg"><uri content-type="original_file" xlink:type="simple">https://binary.pensoft.net/fig/693688</uri></graphic></fig></tp:treatment-sec><ref-list><ref id="B10"><mixed-citation xmlns:xlink="http://www.w3.org/1999/xlink" xlink:type="simple">IUCN (<year>2012</year>) IUCN Red List Categories and Criteria: Version 3.1. 2<sup>nd</sup> edn. Gland, Switzerland and Cambridge, UK.</mixed-citation></ref></ref-list></tp:taxon-treatment>
