# Supplementary material for: ﻿Molecular, chromosomal, and morphological evidence reveals a new allotetraploid fern species of Asplenium (Aspleniaceae) from southern Jiangxi, China
Source: PhytoKeys. 2022 Jun 9;199:113–27. doi: 10.3897/phytokeys.199.81292 (PMC9849027; doi:10.3897/phytokeys.199.81292)
Supplement: ﻿Supplementary material 1 — Table S1 [file phytokeys-199-113_article-81292__-s001.xlsx]

## Sheet: table S1
Taxon Name	Herbarium Specimen	Locality	atpB	rbcL	rps4-trnS	trnL-trnF	trnG-trnR	pgiC
Asplenium boreale	HITBC 101203	Guangdong, China			JQ724293	JQ724209	JQ724250	JX237501/JX237502
Asplenium boreale	HITBC 101406	Zhejiang, China		JX152748	JQ724296	JQ724212	JQ724253	JX237477/ JX237478
Asplenium boreale	JL00183	Guangxi, China	MK826066	MK826564	MK827091	MK827650
Asplenium boreale	TNS FT120222-9	Japan			LC225630			LC227846/LC227847
Asplenium boreale	TNS FT150630-7	TAiwan, China			LC225631			LC227848
Asplenium boreale	Xu GX014	Guangxi,China	MK826174	MK826652	MK827185	MK827724
Asplenium boreale	HITBC 100905	Guangxi, China		JX152735	JQ724284	JQ724200	JQ724241
Asplenium boreale	HITBC 101411	Zhejiang, China		JX152739	JQ724297	JQ724213	JQ724254
Asplenium boreale	JL00262	Guangdong, China	MK826064	MK826562	MK827089	MK827648
Asplenium cf guangdongense	Knapp 3840	Taiwan, China		MK826727	MK827255	MK827782
Asplenium diellaciniatum	Wood 16032	Kauai, Hawaii	MK826444	MK827003	MK827516	MK827996
Asplenium guangdongense	HITBC 167429(Holotype)	Guangdong, China			KY979546	KY979524	KY979568
Asplenium hobdyi	COLO Ranker 1806	Hawai‘i			AY549785	AY549839
Asplenium hobdyi	Wood 16785	Kauai, Hawaii	MK826451	MK827009		MK828003
Asplenium jiulianshanense	XKW681	Jiangxi, China
Asplenium jiulianshanense	XKW682	Jiangxi, China
Asplenium jiulianshanense	XKW683	Jiangxi, China
Asplenium jiulianshanense	XKWYB2	Jiangxi, China
Asplenium kiangsuense	HITBC 102303	Jiangxi, China		JX152738	JQ724309	JQ724224	JQ724266	JX237473/ JX237474
Asplenium minutifolium	Tagane et al. T4736	Phu Kradueng, Thailand		LC147386
Asplenium normale	Xu GX019	Guangxi, China	MK826144	MK826630	MK827157	MK827708
Asplenium normale	Zhang et al. 8889	Dak Lak, Vietnam		MK826833	MK827350	MK827857
Asplenium normale	Daniele 1617	Yunnan, China			MK827265	MK827793
Asplenium normale	Daniele 2174 LN28	Yunnan, China		MK826734	MK827260	MK827787
Asplenium normale	HITBC 101003	Guangxi, China		JX152743	JQ724286	JQ724202	JQ724243
Asplenium normale	HITBC 101005	Guangxi, China			JQ724287	JQ724203	JQ724244
Asplenium normale	HITBC 101108	Guangxi, China			JQ724288	JQ724204	JQ724245	JX237517
Asplenium normale	HITBC 101112	Guangxi, China			JQ724289	JQ724205	JQ724246
Asplenium normale	HITBC 101115	Guangxi, China		JX152736	JQ724290	JQ724206	JQ724247
Asplenium normale	HITBC 101121	Guangxi, China			JQ724292	JQ724208	JQ724249
Asplenium normale	TNS FT150629-5	Taiwan, China			LC225624			LC227840
Asplenium normale	TNS FT150701-3	Taiwan, China			LC225626			LC227841/LC227842
Asplenium normale	TNS FT150701-7	Taiwan, China			LC225627			LC227843
Asplenium normale	TNS FT150702-14	Taiwan, China			LC225629			LC227845
Asplenium normale	TNS FT150702-5	Taiwan, China			LC225628			LC227844
Asplenium normale	Wu et al. 3973	Mondolkiri, Cambodia			MK827468	MK827960
Asplenium normale	Xu GZ002	Guizhou, China	MK826172	MK826650	MK827183	MK827722
Asplenium normale	BM H. Schneider J18-10	Honshu, Japan		JX152753	JQ724303	JQ724219	JQ724260
Asplenium normale	BM N. L. Thien & H. Schneider V18-10	Lao Cai, Vietnam		JX152757	JQ724301	JQ724217	JQ724258
Asplenium normale	BM N. L. Thien & H. Schneider V7-10-1,	Lao Cai, Vietnam			JQ724300	JQ724216	JQ724257
Asplenium normale	DUKE E. Schuettpelz 762A	Pahang, Malaysia		JX152755	JQ724304	JQ724220	JQ724261
Asplenium normale	HITBC 100602	Yunnan, China			JQ724277	JQ724193	JQ724235
Asplenium normale	HITBC 100701	Yunnan, China			JQ724279	JQ724195
Asplenium normale	HITBC 100801	Guangxi, China			JQ724280	JQ724196	JQ724237
Asplenium normale	HITBC 100803	Guangxi, China		JX152750	JQ724281	JQ724197	JQ724238
Asplenium normale	HITBC 101001	Guangxi, China			JQ724285	JQ724201	JQ724242
Asplenium normale	HITBC 101119	Guangxi, China		JX152737	JQ724291	JQ724207	JQ724248
Asplenium normale	HITBC 101302	Fujian, China			JQ724294	JQ724210	JQ724251
Asplenium normale	Knapp 3839	Taiwan, China		MK826735	MK827261	MK827789
Asplenium normale	Knapp 3967	Taiwan, China		MK826736	MK827262	MK827790
Asplenium normale	Rothfels 4759	Sabah, Malaysia	MK826398	MK826955	MK827465	MK827957
Asplenium normale	Wood 16113	Kauai, Hawaii	MK826464	MK827019	MK827535	MK828012
Asplenium normale	Wu et al. 4217	kampot, Cambodia	MK826363	MK826921	MK827430	MK827929
Asplenium normale	Xu PB004	Yunnan, China	MK826141	MK826627	MK827154	MK827705
Asplenium normale	Zhang et al. 425	Guizhou, China	MK826400	MK826957	MK827467	MK827959
Asplenium normale	Zhang et al. 6544	Phu Tho, Vietnam		MK826832	MK827349	MK827856
Asplenium normale	Zhang et al. 672	Guizhou, China	MK826399	MK826956	MK827466	MK827958
Asplenium normale	Zhang et al. 6750	Bac Kan, Vietnam	MK826283	MK826785	MK827308	MK827821
Asplenium normale	Zhang et al. 6774	Bac Kan, Vietnam	MK826300	MK826803	MK827325	MK827832
Asplenium normale	Zhang et al. 7113	Thanh Hoa, Vietnam		MK826883		MK827903
Asplenium normale	Zhang et al. 7618	Quang Tri, Vietnam	MK826326	MK826871	MK827387	MK827894
Asplenium normale f scythiforme	TAIF Kuo4231(Paratype)	Taiwan, China		MN602739	MN602742	MN602745	MN602743	MN603098
Asplenium normale f scythiforme	TAIF Kuo4283(Holotype)	Taiwan, China		MN602740	MN602741	MN602746	MN602744	MN603099
Asplenium normaloides	HITBC 101707	Lao Cai, Vietnam		JX152756	JQ724302	JQ724218	JQ724259	JX237526/ JX237527
Asplenium normaloides	HITBC 167432(Holotype)	Guangxi, China			KY979562	KY979540	KY979584
Asplenium normaloides	HITBC 100604(Paratype)	Yunnan, China		JX152742	JQ724278	JQ724194	JQ724236
Asplenium normaloides	Zhang et al. 7736	Thua Thien-Hue, Vietnam	MK826308	MK826811	MK827332	MK827838
Asplenium oligophlebium	HITBC 102404	Honshu, Japan		JX152751	JQ724310	JQ724225	JQ724267
Asplenium oligophlebium var. iezimaense	TNS FT140930-9	Japan			LC225632			LC227849
Asplenium oligophlebium var. oligophlebium	TNS 0117089	Japan			LC225634			LC227851
Asplenium oligophlebium var. oligophlebium	TNS FT120223-4	Japan			LC225633			LC227850
Asplenium oligophlebium var. oligophlebium	TNS FT130713-2	Japan			LC225635			LC227852
Asplenium pifongiae	TAIF 465804(Paratype )	Taiwan, China		KT868825	KT868831	KT868827	KT868829	MN603097
Asplenium pifongiae	Wu et al. WP1243	Lam Dong, Vietnam			MK827470	MK827962
Asplenium pifongiae	TAIF 502797(Holotype)	Taiwan, China		KT868824	KT868830	KT868826	KT868828
Asplenium shimurae	HITBC 100105	Sichuan, China		JX152758	JQ724269	JQ724185	JQ724227	JX237505/ JX237506
Asplenium shimurae	HITBC 100402	Yunnan, China		JX152741	JQ724275	JQ724191	JQ724233	JX237507/ JX237508
Asplenium shimurae	TNS FT121011-1	Japan			LC225636			LC227853/LC227854
Asplenium shimurae	BM Andreas Hemp104	Tanzania		JX152760	JQ724307	JQ724223	JQ724264
Asplenium shimurae	HITBC 100502	Yunnan, China			JQ724276	JQ724192	JQ724234
Asplenium sp	HITBC 100103	Sichuan, China		JX152745	JQ724268	JQ724184	JQ724226	JX237503/ JX237504
Asplenium sp	HITBC 100204	Sichuan, China		JX152752	JQ724270	JQ724186	JQ724228	JX237475
Asplenium sp	HITBC 100311	Chongqing, China		JX152746	JQ724274	JQ724190	JQ724232	JX237511/ JX237512
Asplenium sp	HITBC 101602	Taiwan, China		JX152754	JQ724299	JQ724215	JQ724256	JX237491/ JX237492
Asplenium sp	HITBC 102001	Hawai’i			JQ724305	JQ724221	JQ724262	JX237480/ JX237481
Asplenium sp	HITBC 100301	Chongqing, China			JQ724271	JQ724187	JQ724229
Asplenium sp	HITBC 100303	Chongqing, China		JX152747	JQ724272	JQ724188	JQ724230
Asplenium sp	HITBC 100306	Chongqing, China			JQ724273	JQ724189	JQ724231
Asplenium sp	HITBC 100901	Guangxi, China		JX152733	JQ724282	JQ724198	JQ724239
Asplenium sp	HITBC 100903	Guangxi, China			JQ724283	JQ724199	JQ724240
Asplenium sp	HITBC 101403	Yunnan, China		JX152740	JQ724295	JQ724211	JQ724252
Asplenium sp	HITBC 102003	Hawai’i		JX152759	JQ724306	JQ724222	JQ724263
Asplenium sp	HITBC 101507	Zhejiang, China		JX152749	JQ724298	JQ724214	JQ724255
Asplenium speluncae	Wei 6223	Guangxi, China	MK826420	MK826978	MK827489	MK827977
Asplenium viride				AY549734	AY549782	AF525238
Asplenium viride	Larsson 211	Jamtland, Sweden	MK826476		MK827547	MK828022
Diellia erecta				AY549737	AY549786	AY549840
Diellia mannii				AY549739	AY549788	AY549842
